# Supplementary material for: Idiosyncratic perception: a link between acuity, perceived position and apparent size
Source: Proc Biol Sci. 2020 Jul 8;287(1930):20200825. doi: 10.1098/rspb.2020.0825 (PMC7423464; doi:10.1098/rspb.2020.0825)
Supplement: Experiment 1 Data [file rspb20200825supp2.csv]

Subject Number	Targer Eccentricity (degree of visual angles)	Target Polar Angle (degree)	Distortion Indices (degree)
1	2	7.5	-1.0563
1	2	15	-0.65762
1	2	22.5	-0.82203
1	2	30	-0.56513
1	2	37.5	-0.22226
1	2	45	0.15739
1	2	52.5	0.20844
1	2	60	0.64331
1	2	67.5	1.1529
1	2	75	1.3946
1	2	82.5	1.7441
1	2	90	1.0953
1	2	97.5	1.5686
1	2	105	1.2133
1	2	112.5	0.98357
1	2	120	-0.094892
1	2	127.5	0.029963
1	2	135	-0.31229
1	2	142.5	-0.35837
1	2	150	-0.98548
1	2	157.5	-0.92869
1	2	165	-0.89606
1	2	172.5	-0.94981
1	2	180	-1.1777
1	2	187.5	-1.4425
1	2	195	-0.89988
1	2	202.5	-0.29393
1	2	210	-0.04125
1	2	217.5	-0.16171
1	2	225	0.37827
1	2	232.5	0.1484
1	2	240	0.32999
1	2	247.5	0.71991
1	2	255	0.34054
1	2	262.5	0.62044
1	2	270	0.47148
1	2	277.5	0.8342
1	2	285	0.87537
1	2	292.5	0.90407
1	2	300	0.24289
1	2	307.5	-0.17713
1	2	315	-0.1376
1	2	322.5	-0.25043
1	2	330	-0.64688
1	2	337.5	-0.66865
1	2	345	-0.84665
1	2	352.5	-0.93942
1	2	360	-0.52444
1	4	7.5	-0.55637
1	4	15	-0.16102
1	4	22.5	-0.86653
1	4	30	-0.60556
1	4	37.5	-0.44962
1	4	45	-0.18669
1	4	52.5	-0.015283
1	4	60	-0.050812
1	4	67.5	0.035587
1	4	75	1.0183
1	4	82.5	0.80164
1	4	90	0.83363
1	4	97.5	0.4742
1	4	105	0.65243
1	4	112.5	0.82894
1	4	120	0.1263
1	4	127.5	0.24544
1	4	135	0.22483
1	4	142.5	-0.046632
1	4	150	-0.19717
1	4	157.5	-0.217
1	4	165	-0.99939
1	4	172.5	-0.69743
1	4	180	-1.1289
1	4	187.5	-0.69148
1	4	195	-0.82506
1	4	202.5	-0.23742
1	4	210	-0.21428
1	4	217.5	0.13431
1	4	225	0.41443
1	4	232.5	0.35601
1	4	240	0.1639
1	4	247.5	0.59114
1	4	255	0.73781
1	4	262.5	0.62636
1	4	270	0.62503
1	4	277.5	0.50161
1	4	285	0.43513
1	4	292.5	0.57065
1	4	300	0.28931
1	4	307.5	0.0009734
1	4	315	-0.0013685
1	4	322.5	-0.23677
1	4	330	-0.20265
1	4	337.5	-0.21936
1	4	345	-0.44151
1	4	352.5	-0.54678
1	4	360	-0.89287
1	6	7.5	-0.51734
1	6	15	-0.13846
1	6	22.5	-0.15013
1	6	30	-0.10597
1	6	37.5	-0.087138
1	6	45	-0.082205
1	6	52.5	-0.32812
1	6	60	-0.21342
1	6	67.5	0.076552
1	6	75	0.18336
1	6	82.5	0.4046
1	6	90	0.22543
1	6	97.5	0.30326
1	6	105	0.70094
1	6	112.5	0.90541
1	6	120	-0.0057556
1	6	127.5	0.37663
1	6	135	-0.021278
1	6	142.5	-0.074623
1	6	150	-0.21867
1	6	157.5	-0.67528
1	6	165	-0.74107
1	6	172.5	-0.47712
1	6	180	-0.99468
1	6	187.5	-1.2063
1	6	195	-0.9389
1	6	202.5	-0.851
1	6	210	-0.61964
1	6	217.5	-0.0633
1	6	225	0.37864
1	6	232.5	0.24666
1	6	240	0.42449
1	6	247.5	0.71873
1	6	255	1.3976
1	6	262.5	0.99439
1	6	270	0.68145
1	6	277.5	0.53307
1	6	285	0.63181
1	6	292.5	0.68821
1	6	300	0.23768
1	6	307.5	-0.34134
1	6	315	0.15415
1	6	322.5	-0.24803
1	6	330	-0.42713
1	6	337.5	-0.24166
1	6	345	-0.10787
1	6	352.5	-0.23995
1	6	360	-0.14676
1	8	7.5	-0.79607
1	8	15	-0.52526
1	8	22.5	0.06805
1	8	30	0.13138
1	8	37.5	-0.27398
1	8	45	0.04562
1	8	52.5	0.05135
1	8	60	-0.22648
1	8	67.5	-0.049975
1	8	75	0.18351
1	8	82.5	-0.017804
1	8	90	0.27733
1	8	97.5	0.55316
1	8	105	0.32395
1	8	112.5	0.79782
1	8	120	0.39957
1	8	127.5	0.17422
1	8	135	0.11164
1	8	142.5	-0.22484
1	8	150	-0.34527
1	8	157.5	-0.44407
1	8	165	-0.75825
1	8	172.5	-0.85573
1	8	180	-0.94159
1	8	187.5	-1.109
1	8	195	-1.0807
1	8	202.5	-0.93387
1	8	210	-0.43663
1	8	217.5	0.11699
1	8	225	0.48441
1	8	232.5	0.070416
1	8	240	0.90606
1	8	247.5	1.0276
1	8	255	1.237
1	8	262.5	0.92331
1	8	270	0.51687
1	8	277.5	0.82823
1	8	285	0.82142
1	8	292.5	0.1564
1	8	300	0.81504
1	8	307.5	0.10798
1	8	315	0.43039
1	8	322.5	0.057973
1	8	330	-0.61539
1	8	337.5	-0.36493
1	8	345	-0.035791
1	8	352.5	-0.93113
1	8	360	-0.6509
1	10	7.5	-0.6445
1	10	15	-0.60564
1	10	22.5	-0.17701
1	10	30	0.071047
1	10	37.5	0.052734
1	10	45	0.046429
1	10	52.5	-0.087783
1	10	60	0.042313
1	10	67.5	-0.1563
1	10	75	0.014827
1	10	82.5	-0.071046
1	10	90	-0.0028655
1	10	97.5	0.13849
1	10	105	0.55196
1	10	112.5	0.46268
1	10	120	0.47889
1	10	127.5	0.076097
1	10	135	0.15912
1	10	142.5	0.36442
1	10	150	-0.21583
1	10	157.5	-0.50837
1	10	165	-0.60544
1	10	172.5	-0.86343
1	10	180	-0.87452
1	10	187.5	-0.73622
1	10	195	-1.0362
1	10	202.5	-0.74173
1	10	210	-0.55531
1	10	217.5	-0.21422
1	10	225	0.080667
1	10	232.5	0.26713
1	10	240	0.3114
1	10	247.5	0.61067
1	10	255	1.0618
1	10	262.5	1.0076
1	10	270	1.1829
1	10	277.5	1.4182
1	10	285	1.2315
1	10	292.5	0.904
1	10	300	0.57667
1	10	307.5	0.35647
1	10	315	0.12887
1	10	322.5	-0.15292
1	10	330	-0.64694
1	10	337.5	-0.69158
1	10	345	-0.7347
1	10	352.5	-0.52798
1	10	360	-0.74633
2	2	7.5	-1.2701
2	2	15	-1.8888
2	2	22.5	-1.5947
2	2	30	-0.96342
2	2	37.5	-0.90225
2	2	45	0.025724
2	2	52.5	-0.62925
2	2	60	-0.65403
2	2	67.5	0.50932
2	2	75	0.54596
2	2	82.5	0.47366
2	2	90	0.3541
2	2	97.5	-0.13135
2	2	105	0.42009
2	2	112.5	0.87398
2	2	120	0.82344
2	2	127.5	0.40816
2	2	135	0.40353
2	2	142.5	0.42145
2	2	150	1.0124
2	2	157.5	0.58114
2	2	165	-0.025186
2	2	172.5	-0.66103
2	2	180	-0.69995
2	2	187.5	-0.9516
2	2	195	-1.2004
2	2	202.5	-1.426
2	2	210	-1.3205
2	2	217.5	-0.68876
2	2	225	-0.48866
2	2	232.5	0.0040142
2	2	240	0.4003
2	2	247.5	0.82959
2	2	255	0.96259
2	2	262.5	1.6287
2	2	270	1.4491
2	2	277.5	1.8228
2	2	285	1.7292
2	2	292.5	1.5714
2	2	300	1.0303
2	2	307.5	1.2219
2	2	315	0.40676
2	2	322.5	0.14775
2	2	330	-0.23127
2	2	337.5	-0.90794
2	2	345	-0.81283
2	2	352.5	-1.2105
2	2	360	-1.3989
2	4	7.5	-0.69963
2	4	15	-1.3286
2	4	22.5	-0.89192
2	4	30	-0.52135
2	4	37.5	0.018034
2	4	45	-0.051227
2	4	52.5	-0.34417
2	4	60	-0.17704
2	4	67.5	0.30871
2	4	75	0.19101
2	4	82.5	0.21283
2	4	90	-0.2087
2	4	97.5	0.12213
2	4	105	0.31734
2	4	112.5	0.25132
2	4	120	-0.11602
2	4	127.5	0.22612
2	4	135	-0.018077
2	4	142.5	0.46864
2	4	150	0.26831
2	4	157.5	0.21146
2	4	165	0.12562
2	4	172.5	-0.23265
2	4	180	-0.50829
2	4	187.5	-0.36828
2	4	195	-0.75425
2	4	202.5	-0.55629
2	4	210	-0.43199
2	4	217.5	-0.30649
2	4	225	0.51501
2	4	232.5	0.32449
2	4	240	0.19972
2	4	247.5	0.33928
2	4	255	0.053512
2	4	262.5	0.5919
2	4	270	0.47769
2	4	277.5	0.51327
2	4	285	0.91978
2	4	292.5	1.1968
2	4	300	0.90868
2	4	307.5	1.0269
2	4	315	0.25997
2	4	322.5	0.52938
2	4	330	0.077011
2	4	337.5	-0.56035
2	4	345	-0.96597
2	4	352.5	-0.806
2	4	360	-0.80756
2	6	7.5	-0.28997
2	6	15	-0.55167
2	6	22.5	-0.3745
2	6	30	-0.18697
2	6	37.5	0.26316
2	6	45	-0.058834
2	6	52.5	0.0014818
2	6	60	-0.27811
2	6	67.5	0.040534
2	6	75	-0.10409
2	6	82.5	-0.31041
2	6	90	-0.36571
2	6	97.5	-0.18076
2	6	105	-0.49452
2	6	112.5	0.063157
2	6	120	-0.055257
2	6	127.5	0.21618
2	6	135	0.41378
2	6	142.5	0.27805
2	6	150	0.76231
2	6	157.5	0.59541
2	6	165	-0.15361
2	6	172.5	-0.33765
2	6	180	-0.52468
2	6	187.5	-0.39675
2	6	195	-0.23892
2	6	202.5	-0.26439
2	6	210	0.079273
2	6	217.5	0.4588
2	6	225	0.43164
2	6	232.5	0.15699
2	6	240	0.35634
2	6	247.5	-0.10198
2	6	255	-0.43449
2	6	262.5	-0.12454
2	6	270	-0.013379
2	6	277.5	0.10724
2	6	285	0.60265
2	6	292.5	0.72774
2	6	300	0.6296
2	6	307.5	0.87982
2	6	315	0.31465
2	6	322.5	0.32054
2	6	330	0.34256
2	6	337.5	-0.2412
2	6	345	-0.88068
2	6	352.5	-0.43345
2	6	360	-0.64537
2	8	7.5	-0.16241
2	8	15	0.024262
2	8	22.5	-0.25828
2	8	30	-0.078175
2	8	37.5	0.2984
2	8	45	0.0017087
2	8	52.5	-0.087048
2	8	60	-0.072494
2	8	67.5	-0.49653
2	8	75	0.0055081
2	8	82.5	-0.26295
2	8	90	-0.49632
2	8	97.5	-0.38398
2	8	105	-0.22584
2	8	112.5	0.071109
2	8	120	0.20348
2	8	127.5	0.033588
2	8	135	0.32023
2	8	142.5	0.34544
2	8	150	0.58338
2	8	157.5	0.26897
2	8	165	-0.33573
2	8	172.5	-0.33533
2	8	180	-0.49858
2	8	187.5	-0.35741
2	8	195	-0.39437
2	8	202.5	-0.25393
2	8	210	-0.16966
2	8	217.5	0.50202
2	8	225	0.75502
2	8	232.5	0.092807
2	8	240	0.25623
2	8	247.5	0.21201
2	8	255	-0.084016
2	8	262.5	0.073896
2	8	270	-0.49288
2	8	277.5	-0.48296
2	8	285	0.37023
2	8	292.5	0.17368
2	8	300	0.2013
2	8	307.5	0.27509
2	8	315	0.19783
2	8	322.5	0.5589
2	8	330	0.42589
2	8	337.5	0.091386
2	8	345	-0.23273
2	8	352.5	-0.087629
2	8	360	-0.093119
2	10	7.5	-0.28262
2	10	15	0.020072
2	10	22.5	0.048143
2	10	30	-0.21544
2	10	37.5	0.23037
2	10	45	-0.14044
2	10	52.5	-0.39163
2	10	60	-0.31258
2	10	67.5	-0.30795
2	10	75	-0.43544
2	10	82.5	0.079737
2	10	90	-0.24144
2	10	97.5	-0.41523
2	10	105	0.084766
2	10	112.5	0.19168
2	10	120	0.015599
2	10	127.5	0.27926
2	10	135	0.14395
2	10	142.5	0.37317
2	10	150	0.63319
2	10	157.5	0.083715
2	10	165	-0.37659
2	10	172.5	-0.31725
2	10	180	-0.31357
2	10	187.5	-0.35054
2	10	195	-0.59889
2	10	202.5	-0.17329
2	10	210	-0.0083457
2	10	217.5	0.61648
2	10	225	0.69378
2	10	232.5	0.27205
2	10	240	0.26463
2	10	247.5	0.22919
2	10	255	-0.39735
2	10	262.5	-0.10383
2	10	270	-0.1524
2	10	277.5	-0.28361
2	10	285	-0.30529
2	10	292.5	-0.022307
2	10	300	0.34242
2	10	307.5	0.24974
2	10	315	0.48017
2	10	322.5	0.11418
2	10	330	0.21813
2	10	337.5	0.42586
2	10	345	-0.23193
2	10	352.5	0.047771
2	10	360	0.23989
3	2	7.5	-1.743
3	2	15	-2.3474
3	2	22.5	-1.9313
3	2	30	-0.57926
3	2	37.5	0.77524
3	2	45	0.2889
3	2	52.5	0.034092
3	2	60	0.85225
3	2	67.5	1.0883
3	2	75	1.0392
3	2	82.5	-0.59089
3	2	90	-1.3172
3	2	97.5	-1.2564
3	2	105	-0.23012
3	2	112.5	0.17719
3	2	120	-0.2933
3	2	127.5	0.36864
3	2	135	1.4191
3	2	142.5	0.9155
3	2	150	1.2729
3	2	157.5	0.11923
3	2	165	-0.90244
3	2	172.5	-0.74135
3	2	180	-1.7106
3	2	187.5	-1.9854
3	2	195	-1.0404
3	2	202.5	-0.84419
3	2	210	-0.51748
3	2	217.5	0.75522
3	2	225	1.3888
3	2	232.5	1.4208
3	2	240	1.3168
3	2	247.5	0.97016
3	2	255	1.1137
3	2	262.5	0.47731
3	2	270	-0.53774
3	2	277.5	-0.62476
3	2	285	-0.57441
3	2	292.5	0.26731
3	2	300	0.39744
3	2	307.5	0.59873
3	2	315	1.2412
3	2	322.5	1.5979
3	2	330	1.1757
3	2	337.5	0.95802
3	2	345	-0.49557
3	2	352.5	-0.74073
3	2	360	-1.0257
3	4	7.5	-1.8214
3	4	15	-1.606
3	4	22.5	-1.3212
3	4	30	-0.92017
3	4	37.5	0.073798
3	4	45	0.51399
3	4	52.5	0.67944
3	4	60	0.89863
3	4	67.5	0.77393
3	4	75	0.52141
3	4	82.5	0.24861
3	4	90	-0.44013
3	4	97.5	-0.37044
3	4	105	0.17836
3	4	112.5	0.4149
3	4	120	0.50721
3	4	127.5	0.501
3	4	135	0.34519
3	4	142.5	0.15978
3	4	150	-0.38428
3	4	157.5	-0.89871
3	4	165	-0.73645
3	4	172.5	-1.2974
3	4	180	-1.1408
3	4	187.5	-1.1778
3	4	195	-0.85002
3	4	202.5	-0.1419
3	4	210	0.26175
3	4	217.5	0.28593
3	4	225	0.68652
3	4	232.5	0.70802
3	4	240	0.7421
3	4	247.5	1.2579
3	4	255	0.98143
3	4	262.5	0.80883
3	4	270	0.56322
3	4	277.5	0.84547
3	4	285	0.72555
3	4	292.5	0.97936
3	4	300	0.64162
3	4	307.5	0.41398
3	4	315	0.39435
3	4	322.5	0.40267
3	4	330	-0.058282
3	4	337.5	-0.28706
3	4	345	-0.47844
3	4	352.5	-1.1046
3	4	360	-1.4797
3	6	7.5	-1.5077
3	6	15	-1.3174
3	6	22.5	-1.0116
3	6	30	-0.71679
3	6	37.5	-0.23936
3	6	45	0.52379
3	6	52.5	0.57333
3	6	60	0.80071
3	6	67.5	0.88066
3	6	75	0.51312
3	6	82.5	-0.011675
3	6	90	-0.025465
3	6	97.5	-0.42749
3	6	105	0.041808
3	6	112.5	0.40975
3	6	120	0.26551
3	6	127.5	0.29454
3	6	135	0.22646
3	6	142.5	-0.24335
3	6	150	-0.25571
3	6	157.5	-0.28915
3	6	165	-0.47472
3	6	172.5	-0.77316
3	6	180	-0.96194
3	6	187.5	-0.83584
3	6	195	-0.35623
3	6	202.5	-0.34368
3	6	210	0.19633
3	6	217.5	0.28266
3	6	225	0.62688
3	6	232.5	0.81708
3	6	240	0.61462
3	6	247.5	1.0803
3	6	255	1.2193
3	6	262.5	0.4792
3	6	270	0.46726
3	6	277.5	0.9403
3	6	285	0.84174
3	6	292.5	1.3268
3	6	300	0.71836
3	6	307.5	0.28077
3	6	315	0.19172
3	6	322.5	-0.28777
3	6	330	-0.60652
3	6	337.5	-0.46355
3	6	345	-0.96441
3	6	352.5	-1.1561
3	6	360	-1.3433
3	8	7.5	-1.1508
3	8	15	-1.3743
3	8	22.5	-0.89061
3	8	30	-0.59954
3	8	37.5	0.013359
3	8	45	0.057868
3	8	52.5	0.39041
3	8	60	0.34471
3	8	67.5	0.98922
3	8	75	0.34676
3	8	82.5	0.19063
3	8	90	-0.5453
3	8	97.5	-0.19311
3	8	105	-0.059841
3	8	112.5	0.33711
3	8	120	-0.14125
3	8	127.5	-0.12727
3	8	135	0.14855
3	8	142.5	0.32314
3	8	150	-0.12488
3	8	157.5	-0.3329
3	8	165	-0.50102
3	8	172.5	-0.20164
3	8	180	-0.35619
3	8	187.5	-0.46375
3	8	195	-0.78407
3	8	202.5	-0.1637
3	8	210	0.2941
3	8	217.5	0.26121
3	8	225	0.50705
3	8	232.5	0.62325
3	8	240	0.36544
3	8	247.5	0.69403
3	8	255	1.0629
3	8	262.5	1.1098
3	8	270	1.2166
3	8	277.5	1.0478
3	8	285	1.2686
3	8	292.5	1.4497
3	8	300	1.0586
3	8	307.5	-0.09181
3	8	315	-0.36554
3	8	322.5	-0.64228
3	8	330	-0.81465
3	8	337.5	-1.1122
3	8	345	-1.0609
3	8	352.5	-1.0898
3	8	360	-0.91356
3	10	7.5	-1.19
3	10	15	-0.74956
3	10	22.5	-0.59919
3	10	30	-0.52296
3	10	37.5	-0.43511
3	10	45	-0.19596
3	10	52.5	0.15728
3	10	60	0.33097
3	10	67.5	0.53088
3	10	75	0.38876
3	10	82.5	0.2187
3	10	90	0.11086
3	10	97.5	0.30666
3	10	105	0.37096
3	10	112.5	0.14346
3	10	120	-0.35946
3	10	127.5	-0.39268
3	10	135	-0.0055708
3	10	142.5	0.0054804
3	10	150	-0.21655
3	10	157.5	-0.36109
3	10	165	-0.14365
3	10	172.5	-0.39055
3	10	180	-0.027419
3	10	187.5	-0.46191
3	10	195	-0.2945
3	10	202.5	-0.21255
3	10	210	-0.16826
3	10	217.5	0.1878
3	10	225	0.54468
3	10	232.5	0.42863
3	10	240	0.53359
3	10	247.5	0.52667
3	10	255	1.0461
3	10	262.5	0.93669
3	10	270	1.0159
3	10	277.5	1.3547
3	10	285	1.1987
3	10	292.5	1.2824
3	10	300	0.77045
3	10	307.5	0.17844
3	10	315	0.03001
3	10	322.5	-0.67175
3	10	330	-1.0544
3	10	337.5	-1.0663
3	10	345	-1.0269
3	10	352.5	-0.94193
3	10	360	-1.1104
4	2	7.5	-0.25025
4	2	15	-0.20207
4	2	22.5	-0.2605
4	2	30	-0.60936
4	2	37.5	-0.097529
4	2	45	-0.39681
4	2	52.5	-0.14
4	2	60	0.071715
4	2	67.5	0.16033
4	2	75	0.47859
4	2	82.5	0.41859
4	2	90	0.13423
4	2	97.5	-0.090338
4	2	105	0.58532
4	2	112.5	0.62714
4	2	120	0.81166
4	2	127.5	-0.052505
4	2	135	-0.23063
4	2	142.5	-0.35789
4	2	150	0.26599
4	2	157.5	-0.33128
4	2	165	-0.90741
4	2	172.5	-1.3778
4	2	180	-0.82387
4	2	187.5	-0.43449
4	2	195	-0.17384
4	2	202.5	-0.72262
4	2	210	-0.57653
4	2	217.5	0.019893
4	2	225	0.15672
4	2	232.5	0.44734
4	2	240	0.12399
4	2	247.5	0.41935
4	2	255	1.3474
4	2	262.5	1.1711
4	2	270	0.89586
4	2	277.5	0.88101
4	2	285	0.3751
4	2	292.5	0.1856
4	2	300	-0.050093
4	2	307.5	-0.26853
4	2	315	-0.47417
4	2	322.5	-0.56034
4	2	330	-0.43313
4	2	337.5	0.045772
4	2	345	0.45068
4	2	352.5	0.029499
4	2	360	-0.281
4	4	7.5	-0.3777
4	4	15	0.14752
4	4	22.5	0.08723
4	4	30	-0.61303
4	4	37.5	-0.53464
4	4	45	-0.17
4	4	52.5	-0.70001
4	4	60	0.16209
4	4	67.5	0.26628
4	4	75	0.25685
4	4	82.5	0.41539
4	4	90	0.21168
4	4	97.5	0.45308
4	4	105	0.82225
4	4	112.5	0.69022
4	4	120	0.39588
4	4	127.5	-0.088546
4	4	135	-0.38692
4	4	142.5	-0.20559
4	4	150	-0.21977
4	4	157.5	-0.12997
4	4	165	-0.33564
4	4	172.5	-0.62158
4	4	180	-0.54311
4	4	187.5	-0.56222
4	4	195	-0.64942
4	4	202.5	-0.72828
4	4	210	-0.52132
4	4	217.5	-0.835
4	4	225	-0.61363
4	4	232.5	-0.41265
4	4	240	0.38885
4	4	247.5	1.0457
4	4	255	1.4198
4	4	262.5	1.193
4	4	270	1.4069
4	4	277.5	1.186
4	4	285	1.0384
4	4	292.5	0.48707
4	4	300	0.18969
4	4	307.5	-0.45148
4	4	315	-0.79719
4	4	322.5	-0.88601
4	4	330	-0.64406
4	4	337.5	0.26092
4	4	345	0.015181
4	4	352.5	-0.38539
4	4	360	-0.12676
4	6	7.5	-0.15688
4	6	15	0.072486
4	6	22.5	-0.015452
4	6	30	-0.52469
4	6	37.5	0.03674
4	6	45	-0.29954
4	6	52.5	-0.16172
4	6	60	0.018519
4	6	67.5	0.47129
4	6	75	0.58889
4	6	82.5	0.64665
4	6	90	0.015613
4	6	97.5	0.42178
4	6	105	0.36386
4	6	112.5	-0.016438
4	6	120	0.028483
4	6	127.5	-0.25055
4	6	135	-0.44905
4	6	142.5	-0.42987
4	6	150	-0.38802
4	6	157.5	-0.1015
4	6	165	0.19395
4	6	172.5	-0.19845
4	6	180	-0.33236
4	6	187.5	-0.40148
4	6	195	-0.032179
4	6	202.5	-0.33208
4	6	210	-0.40032
4	6	217.5	-0.30533
4	6	225	-0.3342
4	6	232.5	-0.41241
4	6	240	-0.10626
4	6	247.5	0.26044
4	6	255	1.1735
4	6	262.5	1.2979
4	6	270	1.0469
4	6	277.5	1.3166
4	6	285	0.91224
4	6	292.5	0.90893
4	6	300	0.3182
4	6	307.5	-0.63868
4	6	315	-0.84204
4	6	322.5	-1.166
4	6	330	-1.0702
4	6	337.5	0.042966
4	6	345	-0.2883
4	6	352.5	-0.23448
4	6	360	-0.2475
4	8	7.5	0.046514
4	8	15	0.30357
4	8	22.5	-0.00085567
4	8	30	-0.078581
4	8	37.5	-0.28766
4	8	45	-0.31553
4	8	52.5	-0.31323
4	8	60	-0.31527
4	8	67.5	0.31221
4	8	75	0.68533
4	8	82.5	0.41857
4	8	90	0.57761
4	8	97.5	0.35832
4	8	105	0.44483
4	8	112.5	0.31039
4	8	120	-0.34036
4	8	127.5	-0.61492
4	8	135	-0.71383
4	8	142.5	-0.87722
4	8	150	-0.38161
4	8	157.5	-0.3686
4	8	165	-0.13995
4	8	172.5	0.11236
4	8	180	-0.10535
4	8	187.5	-0.038455
4	8	195	-0.16828
4	8	202.5	-0.24829
4	8	210	-0.057432
4	8	217.5	0.079476
4	8	225	-0.56946
4	8	232.5	-0.27956
4	8	240	0.23053
4	8	247.5	0.5087
4	8	255	1.2063
4	8	262.5	1.1211
4	8	270	0.73331
4	8	277.5	1.0844
4	8	285	1.1156
4	8	292.5	0.50702
4	8	300	0.33646
4	8	307.5	-0.54029
4	8	315	-0.88559
4	8	322.5	-0.94217
4	8	330	-0.74839
4	8	337.5	-0.5896
4	8	345	-0.15887
4	8	352.5	-0.14392
4	8	360	-0.26939
4	10	7.5	-0.38576
4	10	15	0.027053
4	10	22.5	-0.18797
4	10	30	-0.48765
4	10	37.5	-0.39933
4	10	45	-0.21598
4	10	52.5	-0.43494
4	10	60	0.14345
4	10	67.5	0.45794
4	10	75	0.58448
4	10	82.5	0.65757
4	10	90	0.46503
4	10	97.5	0.06806
4	10	105	0.30595
4	10	112.5	0.23104
4	10	120	-0.36523
4	10	127.5	-0.74943
4	10	135	-0.7097
4	10	142.5	-0.82445
4	10	150	-0.47704
4	10	157.5	-0.23615
4	10	165	-0.37963
4	10	172.5	0.0012075
4	10	180	0.016529
4	10	187.5	-0.30244
4	10	195	-0.10139
4	10	202.5	-0.25111
4	10	210	-0.066032
4	10	217.5	-0.2402
4	10	225	-0.27422
4	10	232.5	-0.12716
4	10	240	0.3641
4	10	247.5	0.73867
4	10	255	1.2466
4	10	262.5	1.0751
4	10	270	1.3484
4	10	277.5	1.1542
4	10	285	1.0154
4	10	292.5	0.71971
4	10	300	0.10859
4	10	307.5	-0.29022
4	10	315	-0.67502
4	10	322.5	-1.0723
4	10	330	-0.74858
4	10	337.5	-0.31838
4	10	345	-0.069574
4	10	352.5	-0.20824
4	10	360	-0.13101
5	2	7.5	-0.46893
5	2	15	-0.58618
5	2	22.5	-0.34454
5	2	30	0.026796
5	2	37.5	0.029446
5	2	45	-0.61044
5	2	52.5	-0.78106
5	2	60	-0.89147
5	2	67.5	-0.40261
5	2	75	-0.36198
5	2	82.5	-0.2299
5	2	90	0.023269
5	2	97.5	-0.63274
5	2	105	-0.31856
5	2	112.5	-0.11006
5	2	120	-0.64212
5	2	127.5	-1.1936
5	2	135	-1.1204
5	2	142.5	-0.38553
5	2	150	0.43487
5	2	157.5	0.24725
5	2	165	-0.013281
5	2	172.5	-0.74808
5	2	180	0.14447
5	2	187.5	0.070497
5	2	195	-0.0946
5	2	202.5	-0.42105
5	2	210	-0.26944
5	2	217.5	-0.066455
5	2	225	0.66992
5	2	232.5	0.98431
5	2	240	0.62781
5	2	247.5	0.7629
5	2	255	1.1107
5	2	262.5	0.83698
5	2	270	0.70616
5	2	277.5	0.94944
5	2	285	0.084769
5	2	292.5	0.47725
5	2	300	0.32171
5	2	307.5	0.62731
5	2	315	0.71368
5	2	322.5	1.0916
5	2	330	0.43524
5	2	337.5	0.45864
5	2	345	-0.3877
5	2	352.5	-0.069648
5	2	360	-0.68466
5	4	7.5	-0.35318
5	4	15	-0.055087
5	4	22.5	-0.50679
5	4	30	-0.36492
5	4	37.5	-0.40452
5	4	45	-0.20572
5	4	52.5	-0.48653
5	4	60	-0.4029
5	4	67.5	-0.49391
5	4	75	-0.056058
5	4	82.5	-0.043845
5	4	90	0.14075
5	4	97.5	-0.59819
5	4	105	-0.094527
5	4	112.5	-0.63844
5	4	120	-0.86853
5	4	127.5	-0.77711
5	4	135	-0.85091
5	4	142.5	-0.80794
5	4	150	-0.093419
5	4	157.5	-0.49893
5	4	165	-0.29825
5	4	172.5	-0.11347
5	4	180	-0.17858
5	4	187.5	0.09717
5	4	195	0.30924
5	4	202.5	0.1244
5	4	210	0.12487
5	4	217.5	0.30037
5	4	225	0.30826
5	4	232.5	0.3993
5	4	240	0.37367
5	4	247.5	0.052843
5	4	255	0.68655
5	4	262.5	0.98207
5	4	270	0.82426
5	4	277.5	0.68376
5	4	285	0.67764
5	4	292.5	0.74976
5	4	300	0.75758
5	4	307.5	0.61262
5	4	315	0.44046
5	4	322.5	0.37176
5	4	330	0.65793
5	4	337.5	0.082679
5	4	345	-0.13806
5	4	352.5	-0.048125
5	4	360	-0.37999
5	6	7.5	-0.54011
5	6	15	-0.42349
5	6	22.5	-0.75042
5	6	30	-0.17977
5	6	37.5	-0.2658
5	6	45	-0.21107
5	6	52.5	-0.48714
5	6	60	0.0002849
5	6	67.5	0.049591
5	6	75	0.54441
5	6	82.5	0.0081951
5	6	90	0.16939
5	6	97.5	-0.48808
5	6	105	-0.47271
5	6	112.5	-0.8239
5	6	120	-0.77995
5	6	127.5	-0.9423
5	6	135	-0.705
5	6	142.5	-1.0308
5	6	150	-0.12943
5	6	157.5	-0.041227
5	6	165	-0.18576
5	6	172.5	-0.12577
5	6	180	-0.19139
5	6	187.5	-0.065431
5	6	195	0.084902
5	6	202.5	-0.084573
5	6	210	0.17613
5	6	217.5	0.11299
5	6	225	-0.0033854
5	6	232.5	0.14357
5	6	240	0.060098
5	6	247.5	0.37609
5	6	255	0.49284
5	6	262.5	0.64942
5	6	270	0.82728
5	6	277.5	0.71582
5	6	285	0.92376
5	6	292.5	0.84489
5	6	300	0.72942
5	6	307.5	0.55429
5	6	315	0.45791
5	6	322.5	0.51957
5	6	330	0.49778
5	6	337.5	0.018175
5	6	345	0.048426
5	6	352.5	-0.036072
5	6	360	-0.041638
5	8	7.5	-0.93129
5	8	15	-0.50097
5	8	22.5	-0.48288
5	8	30	-0.40185
5	8	37.5	-0.31974
5	8	45	-0.25613
5	8	52.5	-0.11351
5	8	60	0.07191
5	8	67.5	0.012084
5	8	75	0.27838
5	8	82.5	0.0072764
5	8	90	-0.059988
5	8	97.5	-0.16009
5	8	105	0.0081677
5	8	112.5	-0.63273
5	8	120	-0.61907
5	8	127.5	-1.108
5	8	135	-0.49662
5	8	142.5	-0.49646
5	8	150	-0.38133
5	8	157.5	-0.43709
5	8	165	-0.073087
5	8	172.5	-0.28387
5	8	180	-0.07478
5	8	187.5	-0.072415
5	8	195	0.10163
5	8	202.5	-0.037521
5	8	210	-0.14902
5	8	217.5	0.16152
5	8	225	0.082852
5	8	232.5	0.22184
5	8	240	-0.2159
5	8	247.5	0.24017
5	8	255	0.63143
5	8	262.5	1.1091
5	8	270	0.44428
5	8	277.5	0.84133
5	8	285	0.70267
5	8	292.5	1.2226
5	8	300	0.92112
5	8	307.5	0.34294
5	8	315	0.48653
5	8	322.5	0.76229
5	8	330	0.40742
5	8	337.5	0.20449
5	8	345	-0.14741
5	8	352.5	-0.3032
5	8	360	-0.50715
5	10	7.5	-0.53094
5	10	15	-0.60879
5	10	22.5	-0.34966
5	10	30	-0.27983
5	10	37.5	-0.030996
5	10	45	-0.046636
5	10	52.5	-0.10666
5	10	60	-0.44448
5	10	67.5	-0.04413
5	10	75	0.13053
5	10	82.5	-0.054941
5	10	90	-0.41925
5	10	97.5	0.01317
5	10	105	-0.24252
5	10	112.5	0.031103
5	10	120	-0.58816
5	10	127.5	-0.8951
5	10	135	-0.5883
5	10	142.5	-0.41067
5	10	150	-0.34516
5	10	157.5	-0.14012
5	10	165	-0.35441
5	10	172.5	-0.097102
5	10	180	0.16247
5	10	187.5	-0.096668
5	10	195	-0.13642
5	10	202.5	-0.46799
5	10	210	-0.2267
5	10	217.5	0.1433
5	10	225	0.081714
5	10	232.5	-0.19433
5	10	240	0.01231
5	10	247.5	0.48002
5	10	255	1.0135
5	10	262.5	0.86231
5	10	270	0.53115
5	10	277.5	0.7405
5	10	285	0.88034
5	10	292.5	1.1455
5	10	300	0.84208
5	10	307.5	0.55543
5	10	315	0.51482
5	10	322.5	0.68936
5	10	330	0.30337
5	10	337.5	0.15165
5	10	345	-0.37164
5	10	352.5	-0.52428
5	10	360	-0.68875
6	2	7.5	0.082301
6	2	15	-0.47864
6	2	22.5	-0.74667
6	2	30	-0.97521
6	2	37.5	-1.4537
6	2	45	-0.52322
6	2	52.5	-0.92665
6	2	60	-1.1417
6	2	67.5	-0.8428
6	2	75	-0.16649
6	2	82.5	0.2236
6	2	90	1.0115
6	2	97.5	0.54647
6	2	105	1.2812
6	2	112.5	0.77249
6	2	120	0.32837
6	2	127.5	0.11874
6	2	135	-0.68436
6	2	142.5	-1.2721
6	2	150	-0.67612
6	2	157.5	-1.7136
6	2	165	-0.89872
6	2	172.5	-0.92127
6	2	180	-0.62384
6	2	187.5	-0.33649
6	2	195	-0.40455
6	2	202.5	-0.97002
6	2	210	0.39119
6	2	217.5	-0.81255
6	2	225	-0.23017
6	2	232.5	-0.5289
6	2	240	0.12261
6	2	247.5	0.40569
6	2	255	0.70993
6	2	262.5	0.91673
6	2	270	1.362
6	2	277.5	1.7597
6	2	285	1.784
6	2	292.5	0.73213
6	2	300	0.81112
6	2	307.5	0.84067
6	2	315	0.37561
6	2	322.5	0.84514
6	2	330	0.25985
6	2	337.5	0.37264
6	2	345	1.1547
6	2	352.5	0.39247
6	2	360	-0.27309
6	4	7.5	-0.096042
6	4	15	-0.39809
6	4	22.5	-0.73883
6	4	30	-0.90778
6	4	37.5	-0.91908
6	4	45	-0.54746
6	4	52.5	-0.86453
6	4	60	-0.14368
6	4	67.5	0.11061
6	4	75	0.57683
6	4	82.5	0.64527
6	4	90	1.1867
6	4	97.5	0.71736
6	4	105	0.78421
6	4	112.5	0.48886
6	4	120	0.32865
6	4	127.5	-0.38303
6	4	135	-1.0181
6	4	142.5	-1.362
6	4	150	-0.91318
6	4	157.5	-0.75625
6	4	165	-1.2019
6	4	172.5	-0.50479
6	4	180	0.05956
6	4	187.5	0.54286
6	4	195	-0.010823
6	4	202.5	-0.12899
6	4	210	-0.45924
6	4	217.5	0.24035
6	4	225	-0.82629
6	4	232.5	-0.92587
6	4	240	-0.68911
6	4	247.5	-0.06197
6	4	255	1.0125
6	4	262.5	1.7528
6	4	270	1.5597
6	4	277.5	1.9537
6	4	285	1.6382
6	4	292.5	1.4212
6	4	300	0.44011
6	4	307.5	-0.25066
6	4	315	-0.67456
6	4	322.5	-0.76954
6	4	330	-0.49881
6	4	337.5	0.12621
6	4	345	-0.008509
6	4	352.5	0.38448
6	4	360	0.088888
6	6	7.5	-0.47016
6	6	15	0.30805
6	6	22.5	-0.21684
6	6	30	-0.58631
6	6	37.5	-0.53294
6	6	45	-0.42349
6	6	52.5	-0.32631
6	6	60	-0.13422
6	6	67.5	-0.22512
6	6	75	0.98719
6	6	82.5	0.9397
6	6	90	0.81463
6	6	97.5	0.89463
6	6	105	0.72063
6	6	112.5	0.50262
6	6	120	0.10223
6	6	127.5	-0.92811
6	6	135	-1.084
6	6	142.5	-1.3661
6	6	150	-1.386
6	6	157.5	-1.3893
6	6	165	-0.49939
6	6	172.5	-0.52776
6	6	180	-0.31991
6	6	187.5	-0.23001
6	6	195	-0.14066
6	6	202.5	1.07E-05
6	6	210	-0.15983
6	6	217.5	-0.64796
6	6	225	-0.40527
6	6	232.5	-0.70795
6	6	240	-0.19139
6	6	247.5	0.42548
6	6	255	0.62557
6	6	262.5	1.6284
6	6	270	1.7899
6	6	277.5	1.2489
6	6	285	1.8486
6	6	292.5	1.135
6	6	300	0.45292
6	6	307.5	-0.14506
6	6	315	-0.4682
6	6	322.5	-1.0113
6	6	330	-0.30619
6	6	337.5	-0.24213
6	6	345	0.057153
6	6	352.5	0.27043
6	6	360	0.3198
6	8	7.5	-0.11768
6	8	15	0.3594
6	8	22.5	0.18388
6	8	30	0.17255
6	8	37.5	-0.40419
6	8	45	-0.086392
6	8	52.5	0.18146
6	8	60	0.23245
6	8	67.5	-0.12727
6	8	75	0.92262
6	8	82.5	0.7284
6	8	90	0.55287
6	8	97.5	0.48338
6	8	105	0.352
6	8	112.5	0.20882
6	8	120	-0.17615
6	8	127.5	-0.89736
6	8	135	-1.1132
6	8	142.5	-1.1896
6	8	150	-1.2329
6	8	157.5	-0.94127
6	8	165	-0.68401
6	8	172.5	-0.34371
6	8	180	-0.34017
6	8	187.5	0.045056
6	8	195	0.15629
6	8	202.5	-0.037865
6	8	210	-0.4283
6	8	217.5	-0.73395
6	8	225	-0.46132
6	8	232.5	-0.69379
6	8	240	-0.38654
6	8	247.5	0.13631
6	8	255	0.67644
6	8	262.5	1.5268
6	8	270	1.4818
6	8	277.5	1.5499
6	8	285	1.931
6	8	292.5	1.1804
6	8	300	0.41472
6	8	307.5	-0.021433
6	8	315	-0.61481
6	8	322.5	-0.52759
6	8	330	-1.0928
6	8	337.5	-0.93159
6	8	345	0.075386
6	8	352.5	0.019488
6	8	360	0.012394
6	10	7.5	0.027176
6	10	15	0.25019
6	10	22.5	0.20019
6	10	30	0.2949
6	10	37.5	-0.25345
6	10	45	-0.28114
6	10	52.5	-0.21471
6	10	60	-0.3913
6	10	67.5	-0.10695
6	10	75	0.4611
6	10	82.5	0.49172
6	10	90	0.13837
6	10	97.5	0.47754
6	10	105	0.41366
6	10	112.5	0.41203
6	10	120	0.1378
6	10	127.5	-0.69532
6	10	135	-0.9377
6	10	142.5	-0.91345
6	10	150	-1.3995
6	10	157.5	-0.69317
6	10	165	-0.43405
6	10	172.5	-0.36331
6	10	180	-0.31597
6	10	187.5	-0.14699
6	10	195	0.16555
6	10	202.5	0.09796
6	10	210	-0.17363
6	10	217.5	-0.89546
6	10	225	-0.31974
6	10	232.5	-0.050761
6	10	240	-0.45098
6	10	247.5	0.19224
6	10	255	0.94583
6	10	262.5	1.1135
6	10	270	1.9143
6	10	277.5	1.0801
6	10	285	0.99661
6	10	292.5	1.2238
6	10	300	0.38166
6	10	307.5	-0.1907
6	10	315	-0.28472
6	10	322.5	-1.007
6	10	330	-0.83166
6	10	337.5	-0.40675
6	10	345	0.063041
6	10	352.5	0.17144
6	10	360	0.10772
7	2	7.5	-0.3638
7	2	15	0.33162
7	2	22.5	-0.57369
7	2	30	-0.15822
7	2	37.5	0.16517
7	2	45	-0.041028
7	2	52.5	0.21555
7	2	60	0.079975
7	2	67.5	0.024901
7	2	75	0.76722
7	2	82.5	0.4685
7	2	90	0.60633
7	2	97.5	0.28046
7	2	105	0.89236
7	2	112.5	0.4702
7	2	120	0.058548
7	2	127.5	0.11555
7	2	135	-0.26262
7	2	142.5	-0.01311
7	2	150	0.07957
7	2	157.5	-1.1295
7	2	165	-0.4637
7	2	172.5	-0.64164
7	2	180	0.11967
7	2	187.5	-0.018015
7	2	195	-0.14079
7	2	202.5	0.025502
7	2	210	0.52659
7	2	217.5	-0.34351
7	2	225	0.25056
7	2	232.5	-0.26533
7	2	240	-0.49575
7	2	247.5	0.22277
7	2	255	0.5852
7	2	262.5	0.042036
7	2	270	0.83667
7	2	277.5	0.24736
7	2	285	-0.28023
7	2	292.5	0.38657
7	2	300	-0.36647
7	2	307.5	-0.45457
7	2	315	0.077595
7	2	322.5	-0.35831
7	2	330	-0.29862
7	2	337.5	0.1339
7	2	345	-0.42741
7	2	352.5	-0.15497
7	2	360	-0.75912
7	4	7.5	-0.035634
7	4	15	-0.66085
7	4	22.5	-0.17002
7	4	30	0.65202
7	4	37.5	0.4175
7	4	45	0.32105
7	4	52.5	0.2305
7	4	60	0.55323
7	4	67.5	0.51605
7	4	75	0.44824
7	4	82.5	-0.0097718
7	4	90	0.27073
7	4	97.5	0.34144
7	4	105	-0.0098128
7	4	112.5	-0.20046
7	4	120	0.28755
7	4	127.5	-0.068656
7	4	135	-0.30306
7	4	142.5	-0.5246
7	4	150	-0.67574
7	4	157.5	-0.06988
7	4	165	0.041236
7	4	172.5	0.13561
7	4	180	-0.015299
7	4	187.5	-0.0035363
7	4	195	0.47805
7	4	202.5	0.5878
7	4	210	0.2239
7	4	217.5	-0.24155
7	4	225	-0.47079
7	4	232.5	-0.22733
7	4	240	-0.1364
7	4	247.5	-0.016007
7	4	255	0.071239
7	4	262.5	0.50458
7	4	270	0.83978
7	4	277.5	0.82547
7	4	285	0.37052
7	4	292.5	0.094098
7	4	300	-0.46026
7	4	307.5	-0.4458
7	4	315	-0.83986
7	4	322.5	-0.60699
7	4	330	-0.81174
7	4	337.5	-0.67372
7	4	345	-0.19107
7	4	352.5	-0.076648
7	4	360	-0.26509
7	6	7.5	-0.20783
7	6	15	-0.20865
7	6	22.5	0.011578
7	6	30	0.2011
7	6	37.5	0.65968
7	6	45	0.47283
7	6	52.5	0.34217
7	6	60	0.16412
7	6	67.5	0.21114
7	6	75	0.25849
7	6	82.5	-0.15958
7	6	90	-0.37056
7	6	97.5	-0.31062
7	6	105	0.047336
7	6	112.5	0.47681
7	6	120	0.20889
7	6	127.5	-0.024545
7	6	135	-0.0080925
7	6	142.5	-0.092977
7	6	150	-0.32224
7	6	157.5	-0.34189
7	6	165	-0.043017
7	6	172.5	0.20694
7	6	180	0.44569
7	6	187.5	-0.0045572
7	6	195	-0.30556
7	6	202.5	0.41845
7	6	210	0.57364
7	6	217.5	-0.23634
7	6	225	-0.1976
7	6	232.5	-0.49153
7	6	240	0.23495
7	6	247.5	1.196
7	6	255	0.68335
7	6	262.5	0.41677
7	6	270	0.77969
7	6	277.5	0.032473
7	6	285	0.19685
7	6	292.5	-0.30144
7	6	300	-0.97713
7	6	307.5	-0.93742
7	6	315	-0.96638
7	6	322.5	-0.69833
7	6	330	-0.45209
7	6	337.5	-0.21792
7	6	345	-0.28651
7	6	352.5	0.091588
7	6	360	-0.16773
7	8	7.5	-0.10525
7	8	15	-0.31661
7	8	22.5	-0.085208
7	8	30	0.027773
7	8	37.5	-0.19384
7	8	45	0.038012
7	8	52.5	0.35816
7	8	60	0.17856
7	8	67.5	0.22877
7	8	75	0.21269
7	8	82.5	-0.0030698
7	8	90	-0.096879
7	8	97.5	-0.2112
7	8	105	-0.19534
7	8	112.5	0.16295
7	8	120	0.41907
7	8	127.5	-0.037768
7	8	135	-0.26146
7	8	142.5	-0.16026
7	8	150	-0.18762
7	8	157.5	0.093902
7	8	165	0.079139
7	8	172.5	-0.52271
7	8	180	0.1821
7	8	187.5	0.095592
7	8	195	-0.00036748
7	8	202.5	0.28603
7	8	210	-0.11081
7	8	217.5	0.051391
7	8	225	0.48004
7	8	232.5	-0.038279
7	8	240	0.092938
7	8	247.5	0.6233
7	8	255	0.57828
7	8	262.5	0.84072
7	8	270	0.67523
7	8	277.5	0.36212
7	8	285	0.28181
7	8	292.5	0.41407
7	8	300	-0.71204
7	8	307.5	-0.68877
7	8	315	-0.97888
7	8	322.5	-0.79924
7	8	330	-0.88883
7	8	337.5	-0.23278
7	8	345	-0.074866
7	8	352.5	0.27743
7	8	360	-0.13798
7	10	7.5	-0.024218
7	10	15	-0.0088774
7	10	22.5	-0.15333
7	10	30	-0.29783
7	10	37.5	-0.47217
7	10	45	-0.45175
7	10	52.5	-0.16559
7	10	60	-0.048283
7	10	67.5	0.060225
7	10	75	-0.027352
7	10	82.5	0.1376
7	10	90	0.30256
7	10	97.5	0.3969
7	10	105	0.45427
7	10	112.5	0.43769
7	10	120	0.27669
7	10	127.5	0.32501
7	10	135	-0.050169
7	10	142.5	0.03769
7	10	150	-0.12761
7	10	157.5	-0.24697
7	10	165	-0.47711
7	10	172.5	0.0069694
7	10	180	-0.26966
7	10	187.5	-0.16595
7	10	195	-0.34989
7	10	202.5	-0.28337
7	10	210	0.016413
7	10	217.5	0.088317
7	10	225	-0.072138
7	10	232.5	0.23166
7	10	240	0.55111
7	10	247.5	0.78075
7	10	255	0.88708
7	10	262.5	1.0023
7	10	270	0.95785
7	10	277.5	1.0098
7	10	285	0.52176
7	10	292.5	0.58816
7	10	300	-0.15805
7	10	307.5	-0.72189
7	10	315	-1.0152
7	10	322.5	-1.0114
7	10	330	-1.0533
7	10	337.5	-0.62327
7	10	345	-0.56373
7	10	352.5	-0.17714
7	10	360	-0.054475
8	2	7.5	-0.27272
8	2	15	-1.02
8	2	22.5	-0.12859
8	2	30	-1.0655
8	2	37.5	-0.79303
8	2	45	-0.68455
8	2	52.5	-0.4515
8	2	60	-0.12799
8	2	67.5	0.14703
8	2	75	-0.72668
8	2	82.5	0.26066
8	2	90	0.36428
8	2	97.5	-0.085969
8	2	105	0.014026
8	2	112.5	-0.45991
8	2	120	0.62211
8	2	127.5	0.87347
8	2	135	0.74765
8	2	142.5	0.77389
8	2	150	0.8991
8	2	157.5	0.63804
8	2	165	0.52647
8	2	172.5	-0.48131
8	2	180	0.16134
8	2	187.5	-0.24426
8	2	195	-1.103
8	2	202.5	-0.52351
8	2	210	-0.32392
8	2	217.5	0.48426
8	2	225	0.50843
8	2	232.5	-0.81797
8	2	240	0.12822
8	2	247.5	0.76536
8	2	255	0.31723
8	2	262.5	0.55042
8	2	270	0.13517
8	2	277.5	0.17773
8	2	285	0.75916
8	2	292.5	0.34083
8	2	300	0.53749
8	2	307.5	0.31264
8	2	315	-0.041153
8	2	322.5	-0.13909
8	2	330	-0.2735
8	2	337.5	0.094345
8	2	345	-0.40057
8	2	352.5	-0.47408
8	2	360	-0.50057
8	4	7.5	-0.12553
8	4	15	0.0086327
8	4	22.5	-0.50688
8	4	30	-0.10674
8	4	37.5	-0.18729
8	4	45	-0.51915
8	4	52.5	-0.35169
8	4	60	-0.24145
8	4	67.5	-0.14554
8	4	75	0.01829
8	4	82.5	-0.1863
8	4	90	-0.23867
8	4	97.5	0.06453
8	4	105	0.44528
8	4	112.5	0.45732
8	4	120	0.4956
8	4	127.5	0.41321
8	4	135	0.6828
8	4	142.5	0.7377
8	4	150	0.30195
8	4	157.5	-0.072881
8	4	165	-0.49931
8	4	172.5	-0.64912
8	4	180	-0.43783
8	4	187.5	-0.83086
8	4	195	-0.74809
8	4	202.5	-0.26592
8	4	210	0.48465
8	4	217.5	0.17334
8	4	225	0.49864
8	4	232.5	0.54152
8	4	240	0.48046
8	4	247.5	0.64835
8	4	255	0.67223
8	4	262.5	0.34153
8	4	270	0.4815
8	4	277.5	0.19392
8	4	285	-0.042898
8	4	292.5	0.12457
8	4	300	0.63842
8	4	307.5	-0.28336
8	4	315	-0.53243
8	4	322.5	-0.58374
8	4	330	0.069321
8	4	337.5	-0.35991
8	4	345	-0.25226
8	4	352.5	-0.55218
8	4	360	-0.25372
8	6	7.5	-0.37469
8	6	15	-1.1843
8	6	22.5	-0.11466
8	6	30	-0.087679
8	6	37.5	-0.073681
8	6	45	-0.33101
8	6	52.5	-0.26931
8	6	60	-0.097402
8	6	67.5	0.17987
8	6	75	0.14056
8	6	82.5	-0.11881
8	6	90	-0.23632
8	6	97.5	-0.18769
8	6	105	0.18257
8	6	112.5	0.22969
8	6	120	0.33773
8	6	127.5	0.17265
8	6	135	0.052769
8	6	142.5	0.16997
8	6	150	-0.16048
8	6	157.5	-0.073298
8	6	165	-0.13098
8	6	172.5	-0.40912
8	6	180	-0.48359
8	6	187.5	-0.42387
8	6	195	-0.31964
8	6	202.5	0.1025
8	6	210	-0.030823
8	6	217.5	0.39809
8	6	225	0.30782
8	6	232.5	0.38269
8	6	240	0.60134
8	6	247.5	0.52374
8	6	255	0.66996
8	6	262.5	0.92474
8	6	270	0.33934
8	6	277.5	0.099944
8	6	285	0.019258
8	6	292.5	-0.078063
8	6	300	0.12486
8	6	307.5	-0.028026
8	6	315	-0.60834
8	6	322.5	0.2314
8	6	330	-0.16136
8	6	337.5	0.0091561
8	6	345	-0.0073188
8	6	352.5	0.024996
8	6	360	-0.23515
8	8	7.5	-0.2672
8	8	15	-0.18573
8	8	22.5	-0.24601
8	8	30	0.027413
8	8	37.5	-0.34906
8	8	45	-0.097523
8	8	52.5	-0.091383
8	8	60	-0.48745
8	8	67.5	-0.36924
8	8	75	-0.067979
8	8	82.5	-0.29164
8	8	90	-0.31344
8	8	97.5	-0.21121
8	8	105	-0.23737
8	8	112.5	0.42325
8	8	120	0.19598
8	8	127.5	0.40559
8	8	135	0.33739
8	8	142.5	0.23815
8	8	150	0.036199
8	8	157.5	0.080334
8	8	165	-0.24157
8	8	172.5	-0.54301
8	8	180	-0.5672
8	8	187.5	-0.55822
8	8	195	-0.40657
8	8	202.5	-0.42541
8	8	210	-0.10982
8	8	217.5	0.1539
8	8	225	0.53194
8	8	232.5	0.49758
8	8	240	0.6301
8	8	247.5	0.6332
8	8	255	0.95484
8	8	262.5	0.69709
8	8	270	0.17175
8	8	277.5	-0.037066
8	8	285	0.04887
8	8	292.5	0.2126
8	8	300	0.20597
8	8	307.5	0.10605
8	8	315	0.022426
8	8	322.5	0.16917
8	8	330	0.19276
8	8	337.5	-0.20286
8	8	345	-0.04928
8	8	352.5	-0.22613
8	8	360	-0.39021
8	10	7.5	-0.32688
8	10	15	-0.41612
8	10	22.5	-0.19819
8	10	30	-0.31586
8	10	37.5	-0.048855
8	10	45	0.10734
8	10	52.5	-0.45788
8	10	60	-0.26826
8	10	67.5	0.0049044
8	10	75	-0.21602
8	10	82.5	-0.36068
8	10	90	-0.44904
8	10	97.5	-0.57792
8	10	105	-0.059124
8	10	112.5	0.097734
8	10	120	0.026032
8	10	127.5	0.12044
8	10	135	0.29575
8	10	142.5	0.27436
8	10	150	0.24625
8	10	157.5	0.10606
8	10	165	0.1542
8	10	172.5	-0.4583
8	10	180	-0.24333
8	10	187.5	-0.57068
8	10	195	-0.20994
8	10	202.5	-0.096669
8	10	210	-0.1149
8	10	217.5	-0.24847
8	10	225	0.63545
8	10	232.5	0.13377
8	10	240	0.87493
8	10	247.5	0.39097
8	10	255	0.96437
8	10	262.5	0.71166
8	10	270	0.23396
8	10	277.5	-0.048446
8	10	285	0.52658
8	10	292.5	0.0012247
8	10	300	0.50417
8	10	307.5	-0.16777
8	10	315	-0.078024
8	10	322.5	0.30951
8	10	330	0.23522
8	10	337.5	-0.084751
8	10	345	-0.11594
8	10	352.5	-0.60117
8	10	360	-0.22168
9	2	7.5	-0.021921
9	2	15	-0.30739
9	2	22.5	0.20166
9	2	30	-0.29767
9	2	37.5	-1.2723
9	2	45	-0.2481
9	2	52.5	-0.25201
9	2	60	-0.032856
9	2	67.5	-0.48393
9	2	75	-0.4603
9	2	82.5	-0.13069
9	2	90	0.046098
9	2	97.5	-0.25197
9	2	105	-0.70338
9	2	112.5	-1.2039
9	2	120	-0.25876
9	2	127.5	-0.68807
9	2	135	-0.66191
9	2	142.5	-0.50169
9	2	150	0.17265
9	2	157.5	0.58843
9	2	165	1.0702
9	2	172.5	0.99453
9	2	180	1.0639
9	2	187.5	0.80648
9	2	195	0.89919
9	2	202.5	0.2329
9	2	210	-0.18675
9	2	217.5	-0.26772
9	2	225	-0.34977
9	2	232.5	0.028022
9	2	240	-0.36653
9	2	247.5	-0.2071
9	2	255	-0.4233
9	2	262.5	-0.00061841
9	2	270	0.68947
9	2	277.5	0.039508
9	2	285	0.11563
9	2	292.5	0.011196
9	2	300	0.24596
9	2	307.5	0.74158
9	2	315	0.60371
9	2	322.5	-0.23258
9	2	330	0.14202
9	2	337.5	0.21664
9	2	345	1.0623
9	2	352.5	0.027283
9	2	360	-0.18812
9	4	7.5	-0.22484
9	4	15	-0.33913
9	4	22.5	-0.12656
9	4	30	-0.63527
9	4	37.5	-0.54937
9	4	45	-0.47565
9	4	52.5	-0.49048
9	4	60	-0.17955
9	4	67.5	0.0090776
9	4	75	-0.18373
9	4	82.5	0.45487
9	4	90	-0.049898
9	4	97.5	0.12505
9	4	105	-0.23063
9	4	112.5	-0.32039
9	4	120	-0.21924
9	4	127.5	-0.4956
9	4	135	-0.83202
9	4	142.5	-0.70128
9	4	150	-0.77212
9	4	157.5	-0.23422
9	4	165	0.37198
9	4	172.5	0.28717
9	4	180	0.63797
9	4	187.5	0.88941
9	4	195	0.7833
9	4	202.5	0.69093
9	4	210	0.012355
9	4	217.5	-0.1984
9	4	225	0.15475
9	4	232.5	-0.08597
[truncated: 161 more rows]
