# Supplementary material for: Idiosyncratic perception: a link between acuity, perceived position and apparent size
Source: Proc Biol Sci. 2020 Jul 8;287(1930):20200825. doi: 10.1098/rspb.2020.0825 (PMC7423464; doi:10.1098/rspb.2020.0825)
Supplement: Experiment 2 Data [file rspb20200825supp3.csv]

Subject Number	Angular Locations (degree)	Distortion Indices (unit: degree)	Vernier Acuity JNDs (unit: arcmins of visual angle)
1	335	-0.17477	4.3267
1	290	0.46294	4.2527
1	245	1.0582	4.2671
1	200	-0.73532	3.6982
1	155	-0.70817	3.0352
1	110	0.44983	3.597
1	65	0.12995	6.5478
1	20	-0.12805	2.9833
2	335	0.0333	3.7683
2	290	0.78716	5.166
2	245	0.43446	4.6147
2	200	0.045778	2.374
2	155	-0.11349	3.5496
2	110	-0.80192	2.3596
2	65	0.297	2.9327
2	20	-0.46509	3.3351
3	335	-0.71398	5.8283
3	290	1.0226	4.5728
3	245	1.1498	7.0043
3	200	-0.073677	4.9959
3	155	-0.38193	4.5112
3	110	0.33763	4.3697
3	65	0.69689	6.2452
3	20	-0.86419	4.9996
4	335	-0.12267	4.0896
4	290	0.61356	5.6896
4	245	0.71696	4.804
4	200	-0.3662	3.3775
4	155	0.046226	3.4188
4	110	0.0060226	2.3557
4	65	0.53009	3.1765
4	20	-0.27007	3.6176
5	335	0.32485	1.0527
5	290	0.48007	1.6707
5	245	0.3642	0.98937
5	200	0.000226	1.0539
5	155	0.1994	1.8506
5	110	-0.69486	2.0462
5	65	-0.35045	1.4876
5	20	-0.43825	1.234
6	335	0.00091869	2.271
6	290	0.023399	2.1768
6	245	0.59685	3.2584
6	200	0.035838	2.2444
6	155	-0.10214	3.3795
6	110	0.28371	3.3538
6	65	0.16022	4.4275
6	20	-0.10117	3.2414
7	335	-0.25221	1.5196
7	290	-0.63928	1.4023
7	245	0.93967	2.0451
7	200	0.49605	2.8262
7	155	-0.19245	2.2909
7	110	0.34285	2.0619
7	65	0.23482	1.9678
7	20	0.10634	3.4048
