# Supplementary material for: Idiosyncratic perception: a link between acuity, perceived position and apparent size
Source: Proc Biol Sci. 2020 Jul 8;287(1930):20200825. doi: 10.1098/rspb.2020.0825 (PMC7423464; doi:10.1098/rspb.2020.0825)
Supplement: Experiment 3 Data [file rspb20200825supp4.csv]

Subject Number	Angular Location (degree)	Distortion indices (degree)	Perceived Size PSEs (degrees)
1	351	-1.2497	-1.9199
1	333	-0.71398	-0.69709
1	315	-0.28777	-1.1869
1	297	0.49957	0.52921
1	279	1.0843	2.1583
1	261	0.47323	1.3662
1	243	1.1498	0.93788
1	225	0.81708	1.3315
1	207	0.23949	0.67271
1	189	-0.34996	-1.1153
1	171	-0.86755	-2.4367
1	153	-0.38193	-1.4865
1	135	-0.24335	-2.1055
1	117	0.28003	-1.1813
1	99	0.22578	-0.43669
1	81	-0.01857	-0.30486
1	63	0.69689	-0.27382
1	45	0.57333	0.71613
1	27	-0.47807	-0.51414
1	9	-1.1645	-2.6756
2	351	-0.19335	-0.31862
2	333	-0.17477	-0.39885
2	315	-0.24803	-1.8669
2	297	-0.051827	-0.61999
2	279	0.66001	-8.24E-08
2	261	0.83792	-0.31244
2	243	1.0582	0.83084
2	225	0.24666	0.37677
2	207	-0.34147	0.12053
2	189	-0.89495	-0.61207
2	171	-0.7359	-1.235
2	153	-0.70817	-0.11788
2	135	-0.074623	-0.8954
2	117	0.18543	-0.11878
2	99	0.80317	-0.24485
2	81	0.31502	0.27538
2	63	0.12995	1.11
2	45	-0.32812	1.4386
2	27	-0.096552	-0.23939
2	9	-0.1443	0.27665
3	351	-0.24099	0.16247
3	333	-0.12267	0.66856
3	315	-1.166	0.2065
3	297	-0.16024	-0.19844
3	279	0.91059	1.6934
3	261	1.1724	1.8847
3	243	0.71696	1.9667
3	225	-0.41241	0.61479
3	207	-0.35282	-0.31653
3	189	-0.18213	-0.2347
3	171	-0.26541	0.5531
3	153	0.046226	0.45948
3	135	-0.42987	-0.61832
3	117	-0.11103	-0.54797
3	99	0.17371	0.68336
3	81	0.33113	1.2973
3	63	0.53009	0.58075
3	45	-0.16172	-0.62443
3	27	-0.24397	0.16107
3	9	0.028517	-1.0194
